# Supplementary material for: Efficient Removal of Congo Red, Methylene Blue and Pb(II) by Hydrochar–MgAlLDH Nanocomposite: Synthesis, Performance and Mechanism
Source: Nanomaterials (Basel). 2023 Mar 23;13(7):1145. doi: 10.3390/nano13071145 (PMC10096714; doi:10.3390/nano13071145)
Supplement: Supplementary file 1 [file nanomaterials-13-01145-s001.zip]

Archive with 1 entries (1 files):
- nanomaterials-2226670-supplementary.pdf
